# Supplementary material for: Tourism’s long- and short-term influence on global cities’ economic growth: The case of Hong Kong
Source: PLoS One. 2022 Sep 29;17(9):e0275152. doi: 10.1371/journal.pone.0275152 (PMC9521915; doi:10.1371/journal.pone.0275152)
Supplement: S1 Data — (XLSX) [file pone.0275152.s001.xlsx]

## Sheet: Summary
Ref. no.	Period	y	k	l	h	g	ta
1	2003Q3	0.0964078	0.0926285	0.00289968	0	0.109013	0.986656
2	2003Q4	0.0387508	0.0208331	-0.00133344	0.0114179	0.031709	0.158503
3	2004Q1	-0.0677546	-0.0131801	0.00413869	0	0.118252	-0.0472094
4	2004Q2	0.0103538	0.0237469	0.00435011	0	-0.0833429	0.0284097
5	2004Q3	0.051637	-0.000967332	0.00612099	0	-0.156161	0.123609
6	2004Q4	0.0533636	-0.00550393	0.00262649	0.00889246	0.0706738	0.0520654
7	2005Q1	-0.0717934	0.0100423	-0.00177537	0	-0.0209529	-0.101216
8	2005Q2	0.0328515	0.0550504	-0.000718865	0	0.000663918	0.00696465
9	2005Q3	0.0714367	-0.0134811	0.00660943	0	0.100431	0.0814585
10	2005Q4	0.0482543	0.0162388	0.000507328	0.004287	-0.0818273	0.0695132
11	2006Q1	-0.0717995	0.0224018	-0.00107133	0	0.234609	-0.028424
12	2006Q2	0.00494628	0.049355	0.000855181	0	-0.0262764	-0.0418606
13	2006Q3	0.0684392	0.067369	0.0134097	0	-0.0525748	0.065428
14	2006Q4	0.0659896	-0.0139772	0.00488234	0.00377433	0.13283	0.0466488
15	2007Q1	-0.0674708	-0.115582	-0.000239677	0	0.201497	-0.00952744
16	2007Q2	0.0114832	0.0919452	-6.47724e-05	0	0.323053	-0.0310502
17	2007Q3	0.0927747	-0.0152554	0.00832504	0	0.00438826	0.134162
18	2007Q4	0.07951	0.10824	-0.00532141	-0.00749266	0.0656201	0.0622571
19	2008Q1	-0.0914642	-0.0276705	0.00295776	0	-0.357528	-0.0703168
20	2008Q2	-0.0226394	0.00221834	-0.00177173	0	-0.0326298	-0.0515482
21	2008Q3	0.0633274	-0.0116516	0.00387923	0	-0.484764	0.0929821
22	2008Q4	0.0159987	-0.136924	-0.000494383	-0.0299207	-0.396681	0.0201685
23	2009Q1	-0.130325	-0.0406502	0.00532454	0	0.0392646	-0.0441364
24	2009Q2	0.0195313	0.0615318	0.00331033	0	0.440949	-0.162533
25	2009Q3	0.0601094	0.17195	0.0017688	0	0.174142	0.170535
26	2009Q4	0.0708706	-0.0728421	-0.00937864	-0.0244407	0.189647	0.121894
27	2010Q1	-0.0673164	-0.0253667	-0.00416181	0	0.249057	0.0227512
28	2010Q2	-0.0239734	0.128292	-0.00191248	0	-0.0289124	-0.0466814
29	2010Q3	0.101426	0.00915396	0.00386725	0	-0.00800092	0.124208
30	2010Q4	0.0576723	0.0404336	0.00227126	0.0309503	0.036407	0.0557606
31	2011Q1	-0.0432485	-0.0209373	0.00391661	0	0.0232016	-0.014969
32	2011Q2	-0.0149121	0.11655	0.00858272	0	-0.211713	-0.0087692
33	2011Q3	0.0817443	0.0512281	0.00812453	0	-0.366056	0.142068
34	2011Q4	0.046059	0.014034	0.00140577	-0.112783	0.089515	0.0359179
35	2012Q1	-0.0702566	-0.0442669	0.00668875	0	0.000344902	-0.0242226
36	2012Q2	-0.0202511	0.0659046	0.00515982	0	-0.089707	-0.0109934
37	2012Q3	0.0998767	0.0860716	0.0045615	0	-0.0520238	0.16212
38	2012Q4	0.0592458	0.0551553	-0.00118906	-0.0579366	0.0653919	0.0140776
39	2013Q1	-0.0865542	-0.187887	0.00973495	0	0.107751	-0.0382156
40	2013Q2	-0.0344463	0.0888505	0.0067671	0	0.122833	-0.00936794
41	2013Q3	0.112601	-0.0171765	0.00530862	0	0.186904	0.138512
42	2013Q4	0.0601801	0.105712	-0.00379282	-0.0588535	0.118557	-0.00448451
43	2014Q1	-0.0880614	-0.16587	-0.00438062	0	0.254146	0.018121
44	2014Q2	-0.0182907	0.0564663	0.000799586	0	-0.0511194	-0.0607808
45	2014Q3	0.0987244	0.0265345	0.0134089	0	0.0930272	0.153744
46	2014Q4	0.0606545	0.175927	0.000119816	-0.0631729	-0.00423549	0.00308676
47	2015Q1	-0.0756302	-0.168824	0.00426749	0	0.145998	-0.0480504
48	2015Q2	-0.0112664	0.0407789	-0.00453311	0	0.451655	-0.103349
49	2015Q3	0.0822514	-0.0695192	0.00575249	0	-0.374976	0.0821413
50	2015Q4	0.0505801	0.117089	-0.0025943	-0.0418643	0.141291	-0.0142636
51	2016Q1	-0.0899192	-0.174554	0.00268814	0	-0.0362746	-0.0802826
52	2016Q2	-0.00922188	0.0570006	-0.000997608	0	0.0673162	-0.0228244
53	2016Q3	0.0838794	0.0627299	0.00501199	0	0.040985	0.0810069
54	2016Q4	0.0640357	0.121545	-0.00386099	-0.0219694	0.113714	0.0256814
55	2017Q1	-0.0717896	-0.137022	0.00395444	0	0.0416165	-0.0475692
56	2017Q2	-0.00498693	0.0747329	8.47853e-05	0	-0.19127	-0.0486756
57	2017Q3	0.0781583	-0.0448888	0.00527335	0	0.0145977	0.0888278
58	2017Q4	0.0585798	0.16519	-0.000177298	-0.0161697	0.0334657	0.0659454
59	2018Q1	-0.050975	-0.116644	0.00567489	0	-0.0628421	-0.0144581
60	2018Q2	-0.0158702	0.0553215	-0.000638448	0	-0.0612517	-0.0400804
61	2018Q3	0.0708506	0.0322288	0.00426713	0	-0.167495	0.0695003
62	2018Q4	0.0411279	0.00953627	-0.00235351	0.00580802	-0.11947	0.138611
63	2019Q1	-0.0700505	-0.180194	-0.00190505	0	-0.109395	-0.0126119
64	2019Q2	-0.0196812	-0.00674968	0.00134318	0	-0.21212	-0.0916512
65	2019Q3	0.0355086	-0.0174547	-0.000318945	0	-0.107219	-0.335826
